# Supplementary material for: Psoriasis Is Accompanied by Low Serum Levels of MG-H1, GOLD and MOLD: LC-Orbitrap-MS/MS Analysis of Chosen Glycation Products
Source: Molecules. 2026 Apr 29;31(9):1481. doi: 10.3390/molecules31091481 (PMC13165278; doi:10.3390/molecules31091481)
Supplement: Supplementary file 1 [file molecules-31-01481-s001.zip]

Archive with 1 entries (1 files):
- molecules-4202571-supplementary.pdf
